# Supplementary material for: An oral cholera vaccine in the prevention and/or treatment of inflammatory bowel disease
Source: PLoS One. 2023 Aug 28;18(8):e0283489. doi: 10.1371/journal.pone.0283489 (PMC10461820; doi:10.1371/journal.pone.0283489)
Supplement: S1 Data — (XLSX) [file pone.0283489.s004.xlsx]

## Sheet: Study 1
Day 12 Raw Data - Study 1
Group	Mice	Body Weight Evolution Baseline D0	DAI Score	Colon Length in cm	Global Histological Score	MPO Conc / Total protein
CTRL + PBS	1	105.31	0	8.5	1	24.7939
	2	103.94	0	7.2	1	19.8329
	3	107.04	0	8.6	1	24.1561
	4	115	0	7.8	1	22.2461
	5	105.79	0	7.6	1	18.9362
DSS + PBS	1	79.29	5	5.6	15	682.157
	2	85.64	4	5.8	14	675.4
	3	69.63	4	5.6	15	273.732
	4	95.88	3	6.6	15	119.725
	5	73.54	5	5.8	13	123.625
	6	86.84	4	6.4	13	909.439
	7	82.41	5	6.3	15	789.104
	8	94.63	4	6.4	8	487.987
	9	82.27	4	5.8	17	57.4903
	10	104.02	2	6.4		84.4401
DSS + Mesalamine	1	102.06	0	7.4	1	133.733
	2	95.81	2	5.7	10	548.584
	3	95.67	2	5.8	1	82.159
	4	97.98	1	6.8	3	1002.2
	5	92.42	2	6.7	7	44.0957
	6	92.31	1	6.8	1	644.84
	7	97.96	1	6.3	3	395.796
	8	98.06	2	6.8	3	54.1376
	9	94.79	3	6.2	1	98.7054
	10	82.87	2	7.8	10	66.3413
DSS + WC-rBS 25	1	87.44	4	7.1	13	620.764
	2	86.5	3	6.7	16	122.447
	3	82.28	4	6.4	15	500.171
	4	68.56	4	6.1	18	656.358
	5	96.34	2	5.6	4	36.8599
	6	91.01	3	6.8	4	132.764
	7	93.62	2	7.4	14	132.132
	8	81.69	5	5.2	13	187.477
	9	90.43	4	4.8	12	988.061
	10	89.11	4	6.6	9	753.284
DSS + WC-rBS 5	1	82	4	6.1	9	301.511
	2	98.02	2	5.3	1	31.4705
	3
	4	84.9	4	5.4	9	111.64
	5	87.24	4	6.3	11	56.2382
	6	96.89	3	6.4	12	477.829
	7	94.47	2	6.1	9	43.2731
	8	104.3	3	5.8	11	88.1692
	9	89.95	3	5.9	17	73.9461
	10	88.14	3	6.1	13	786.153

## Sheet: Study 2-Preventive
Day 12 Raw Data - Study 2 Preventive Mode
Group	Mice	Body Weight Evolution Baseline D0	DAI Score	Colon Length in cm	Global Histological Score	MPO Conc / Total protein
CTRL + PBS	1	101.01	0	8.2	0	14.788
	2	104.103	0	7.6	0	15.346
	3	104.265	0	8.6	0	14.072
	4	103.902	0	7.4	0	11.524
	5	106.771	0	8.2	0	13.194
DSS + PBS	1	98.4127	3	6.1	13	274.064
	2	100	1	7.2	9	250.776
	3	97.9592	2	6.8	6	308.861
	4	99.5	3	6.5	13	220.025
	5	97.9058	3	6.1	8	262.644
	6	98.1132	4	6.2	11	104.504
	7	106.373	1	6.4	3	164.528
	8	99.5327	3	6.7	3	52.755
	9	101.493	2	6.7	3	243.368
	10	97.5962	4	5.8	15	216.889
DSS + Mesalamine	1	102.041	1	6.6	9	190.179
	2	99.4924	2	6.3	1	271.733
	3	94.7368	2	6.6	3	216.888
	4	101.613	0	8.1	3	22.338
	5	89.3519	3	5.9	1	222.836
	6	95.9799	2	6.7	2	296.263
	7	98.0296	1	7.2	2	177.086
	8	98.4772	1	6.7	8	249.773
	9	100	2	7.2	1	7.394
	10	98.4456	1	6.8	14	299.406
DSS + WC-rBS 5	1	102.01	1	8.5	1	356.788
	2	103.571	1	6.6	1	330.192
	3	99.5146	1	7.3	3	286.816
	4	100.51	2	6.9	3	266.642
	5	83.7321	4	7.2	1	152.751
	6	98	3	7.2	1	150.428
	7	98.4615	3	6.2	1	176.545
	8	93.2692	1	6.8	1	253.096
	9	105.882	2	7.1	14	179.525
	10	91.4141	1	7.1	3	185.741
DSS + WC-rBS 3	1	98.5437	2	7.7	10	241.232
	2	92.4171	2	7.3	1	224.349
	3	99.061	3	6.9	1	116.235
	4	104.854	0	7.1	1	215.961
	5	98.1308	2	7	1	91.911
	6	95.2607	1	7.3	1	272.37
	7	101.493	1	7.8	1	188.479
	8	97.6636	1	7.5	1	53.422
	9	101.961	0	7.5	1	137.365
	10	102.439	1	7.1	1	8.655
DSS + WC-rBS 5	1	99.0521	2	8.1	1	7.957
	2	91.2195	1	7.7	1	138.078
	3	98.5294	1	7.4	1	52.924
	4	99.505	2	8.4	1	302.238
	5	105.825	0	7.1	1	14.897
	6	100.962	0	7.9	1	351.622
	7	100	1	8.2	1	38.087
	8	100	0	7.7	1	229.13
	9	103.191	0	7.2	1	145.615
	10	100.943	0	8.1	1	204.18

## Sheet: Study 2-Curative
Day 12 Raw Data - Study 2 Curative Mode
Group	Mice	Body Weight Evolution Baseline D0	DAI Score	Colon Length in cm	Global Histological Score	MPO Conc / Total protein
CTRL + PBS	1	101.01	0	8.2	0	14.788
	2	104.103	0	7.6	0	15.346
	3	104.265	0	8.6	0	14.072
	4	103.902	0	7.4	0	11.524
	5	106.771	0	8.2	0	13.194
DSS + PBS	1	98.4127	3	6.1	13	274.064
	2	100	1	7.2	9	250.776
	3	97.9592	2	6.8	6	308.861
	4	99.5	3	6.5	13	220.025
	5	97.9058	3	6.1	8	262.644
	6	98.1132	4	6.2	11	104.504
	7	106.373	1	6.4	3	164.528
	8	99.5327	3	6.7	3	52.755
	9	101.493	2	6.7	3	243.368
	10	97.5962	4	5.8	15	216.889
DSS + Mesalamine	1	102.041	1	6.6	9	190.179
	2	99.4924	2	6.3	1	271.733
	3	94.7368	2	6.6	3	216.888
	4	101.613	0	8.1	3	22.338
	5	89.3519	3	5.9	1	222.836
	6	95.9799	2	6.7	2	296.263
	7	98.0296	1	7.2	2	177.086
	8	98.4772	1	6.7	8	249.773
	9	100	2	7.2	1	7.394
	10	98.4456	1	6.8	14	299.406
DSS + WC-rBS-5	1	105.67	0	8	1	91.361
	2	97.0149	1	7.9	1	178.177
	3	101.97	1	7.9	1	36.628
	4	95.098	2	7.3	3	306.347
	5	104.808	0	8	1	209.389
	6	94.5455	2	7.9	1	7.919
	7	97.9899	2	7.1	1	280.869
	8	98.0952	2	8.3	1	93.159
	9	101.415	0	8.2	1	110.311
	10	92.6829	3	6.8	18	110.961
DSS + WC-rBS-1	1	105.584	0	7.8	3	133.057
	2	96.2791	1	8.9	3	76.276
	3	102.381	0	9.1	1	126.57
	4	97.619	1	7.9	1	84.211
	5	99.4819	3	7.8	3	101.419
	6	100	1	6.8	1	174.012
	7	91.2621	2	6.8	1	84.326
	8	104.265	1	8.8	1	184.52
	9	96.2441	2	7	1	154.499
	10	91.1215	2	7.6	1	179.264

## Sheet: In vitro data
Endotoxin tolerance experiments- Cytokines analysis
IL10 dosage by ELISA - PBMC				TNFα dosage by ELISA - PBMC
Media	rCTB	WC-rBS		Media	rCTB	WC-rBS
1330.29	813.94	1498.17		482.32	568.144	51.198
1065.91	749.374	1506.85		379.378	668.693	67.187
977.337	881.62	1448.57		494.05	547.184	40.021
IL10 dosage by ELISA - THP1				TNFα dosage by ELISA - THP1
Media	rCTB	WC-rBS		Media	rCTB	WC-rBS
30.935	12.153	41.005		527.392	513.849	116.663
0	7.517	32.585		502.852	503.934	120.791
0	5.194	22.017		504.204	591.454	104.76
